# Supplementary material for: Changes in Glial Support of the Hippocampus during the Development of an Alzheimer’s Disease-like Pathology and Their Correction by Mitochondria-Targeted Antioxidant SkQ1
Source: Int J Mol Sci. 2022 Jan 20;23(3):1134. doi: 10.3390/ijms23031134 (PMC8834695; doi:10.3390/ijms23031134)
Supplement: Supplementary file 1 [file ijms-23-01134-s001.zip]

Archive with 2 entries (2 files):
- Tables S1 S2 S4 S5 S6.pdf
- Tables S3 S7 Figures S1 S2.pdf
